# Supplementary material for: Labial Gland Mesenchymal Stem Cell Derived Exosomes-Mediated miRNA-125b Attenuates Experimental Sjogren’s Syndrome by Targeting PRDM1 and Suppressing Plasma Cells
Source: Front Immunol. 2022 Apr 4;13:871096. doi: 10.3389/fimmu.2022.871096 (PMC9014006; doi:10.3389/fimmu.2022.871096)
Supplement: Supplementary file 1 [file Table_1.xlsx]

## Sheet: Sheet1
miRNA_id
hsa-let-7b-5p
hsa-let-7a-5p
hsa-let-7i-5p
hsa-miR-125b-5p
hsa-let-7f-5p
hsa-miR-16-5p
hsa-miR-143-3p
hsa-miR-199a-3p
hsa-miR-122-5p
hsa-miR-21-5p
hsa-miR-199b-3p
hsa-let-7e-5p
hsa-let-7c-5p
hsa-miR-100-5p
hsa-miR-125a-5p
hsa-miR-221-3p
hsa-miR-155-5p
hsa-miR-382-5p
hsa-miR-92a-3p
hsa-miR-29a-3p
hsa-miR-432-5p
hsa-miR-409-3p
hsa-miR-423-5p
hsa-miR-26a-5p
hsa-miR-134-5p
hsa-miR-379-5p
hsa-miR-27b-3p
hsa-miR-103a-3p
hsa-miR-127-3p
hsa-miR-99b-5p
hsa-miR-25-3p
hsa-miR-23a-3p
hsa-miR-24-3p
hsa-miR-93-5p
novel.66
hsa-miR-191-5p
hsa-miR-148a-3p
hsa-miR-26b-5p
hsa-miR-152-3p
hsa-miR-206
hsa-miR-193a-5p
hsa-let-7g-5p
hsa-miR-34a-5p
hsa-miR-31-5p
hsa-miR-342-3p
hsa-miR-486-5p
hsa-miR-125b-1-3p
hsa-miR-320a
hsa-miR-411-5p
hsa-miR-381-3p
hsa-miR-126-3p
hsa-miR-151a-3p
hsa-miR-485-3p
hsa-miR-99a-5p
hsa-miR-423-3p
hsa-miR-7-5p
hsa-miR-181a-5p
hsa-miR-27a-3p
hsa-miR-146a-5p
hsa-miR-28-3p
hsa-miR-22-3p
hsa-miR-370-3p
hsa-miR-181a-2-3p
hsa-miR-574-3p
hsa-miR-320c
hsa-miR-1307-3p
hsa-miR-148b-3p
hsa-miR-30a-5p
hsa-miR-193b-5p
hsa-miR-431-5p
hsa-miR-222-3p
hsa-miR-199a-5p
hsa-let-7d-5p
hsa-miR-328-3p
hsa-miR-30d-5p
hsa-miR-654-3p
hsa-miR-23b-3p
hsa-miR-98-5p
hsa-miR-92b-3p
hsa-miR-199b-5p
hsa-miR-218-5p
hsa-miR-493-5p
hsa-miR-369-5p
hsa-miR-493-3p
hsa-miR-101-3p
hsa-miR-145-5p
hsa-miR-143-5p
hsa-miR-192-5p
hsa-miR-128-3p
hsa-miR-92b-5p
hsa-miR-671-5p
hsa-miR-485-5p
hsa-miR-142-3p
hsa-miR-483-5p
hsa-miR-744-5p
hsa-miR-425-5p
hsa-miR-10b-5p
hsa-miR-339-5p
hsa-miR-132-3p
hsa-miR-29b-3p
hsa-miR-3615
hsa-miR-224-5p
novel.50
hsa-miR-454-3p
hsa-miR-30e-5p
hsa-miR-361-5p
hsa-miR-660-5p
hsa-miR-629-5p
hsa-miR-214-3p
hsa-miR-99b-3p
hsa-miR-365b-5p
hsa-miR-197-3p
hsa-miR-20a-5p
hsa-let-7d-3p
hsa-miR-140-3p
hsa-miR-30a-3p
hsa-miR-532-5p
novel.20
novel.48
novel.49
novel.55
novel.59
hsa-miR-186-5p
hsa-miR-146b-5p
hsa-miR-15b-5p
hsa-miR-106b-3p
hsa-miR-10a-5p
hsa-miR-181b-5p
hsa-miR-424-5p
hsa-miR-323a-3p
hsa-miR-130a-3p
hsa-miR-361-3p
hsa-miR-203a-3p
hsa-miR-625-3p
hsa-miR-27a-5p
hsa-miR-378a-3p
hsa-miR-1-3p
hsa-miR-29c-3p
hsa-miR-708-5p
hsa-miR-138-5p
hsa-miR-1287-5p
hsa-miR-889-3p
hsa-miR-494-3p
hsa-miR-100-3p
hsa-miR-1306-5p
hsa-miR-9-5p
novel.61
hsa-miR-15a-5p
hsa-miR-34c-5p
hsa-miR-141-3p
novel.29
hsa-miR-190a-5p
hsa-miR-455-5p
hsa-miR-34c-3p
hsa-miR-185-5p
hsa-miR-376a-3p
hsa-miR-181a-3p
novel.57
hsa-miR-584-5p
hsa-miR-25-5p
hsa-miR-450b-5p
hsa-miR-154-5p
novel.34
hsa-miR-126-5p
hsa-miR-30c-5p
hsa-miR-369-3p
hsa-miR-375
hsa-miR-140-5p
hsa-miR-149-5p
hsa-miR-365a-5p
hsa-miR-1296-5p
hsa-miR-483-3p
hsa-miR-200a-3p
hsa-miR-222-5p
hsa-miR-941
hsa-miR-487b-3p
hsa-miR-1180-3p
hsa-miR-30e-3p
hsa-miR-223-3p
hsa-miR-221-5p
hsa-miR-335-5p
hsa-miR-138-1-3p
novel.65
hsa-miR-195-5p
novel.39
hsa-miR-365a-3p
hsa-miR-129-5p
hsa-miR-589-5p
hsa-miR-205-5p
hsa-miR-345-5p
hsa-miR-376c-3p
hsa-miR-501-3p
novel.22
novel.62
hsa-miR-365b-3p
hsa-miR-1304-3p
hsa-miR-484
hsa-miR-200b-3p
hsa-miR-17-5p
hsa-miR-1247-5p
hsa-miR-382-3p
hsa-miR-184
hsa-miR-671-3p
hsa-miR-196a-5p
hsa-miR-194-5p
hsa-miR-125a-3p
novel.52
hsa-miR-28-5p
hsa-miR-339-3p
hsa-miR-323b-3p
hsa-miR-204-5p
hsa-miR-132-5p
hsa-miR-429
hsa-miR-139-3p
hsa-miR-374a-5p
hsa-miR-769-5p
hsa-miR-93-3p
hsa-miR-196b-5p
hsa-miR-329-3p
hsa-miR-760
hsa-miR-299-5p
hsa-miR-424-3p
hsa-miR-19b-3p
hsa-miR-3928-3p
hsa-miR-4725-3p
hsa-miR-137
hsa-miR-99a-3p
hsa-miR-329-5p
hsa-miR-503-3p
hsa-miR-22-5p
hsa-miR-191-3p
hsa-miR-30b-5p
hsa-miR-590-3p
hsa-miR-1185-2-3p
hsa-miR-136-3p
novel.7
hsa-miR-182-5p
hsa-miR-210-3p
hsa-miR-337-5p
hsa-miR-107
novel.75
hsa-miR-23b-5p
hsa-let-7b-3p
hsa-miR-409-5p
hsa-miR-150-5p
hsa-miR-136-5p
hsa-miR-1237-3p
hsa-miR-451a
hsa-miR-337-3p
hsa-miR-3613-5p
hsa-miR-1262
hsa-miR-190b
hsa-miR-576-5p
hsa-miR-589-3p
hsa-miR-3605-3p
hsa-miR-6789-5p
novel.83
hsa-miR-495-5p
novel.72
hsa-miR-1468-5p
hsa-miR-6511a-3p
hsa-miR-200c-3p
hsa-miR-127-5p
hsa-miR-130b-3p
hsa-miR-15b-3p
novel.30
hsa-miR-574-5p
hsa-miR-539-3p
hsa-miR-412-5p
hsa-miR-17-3p
hsa-miR-1260b
hsa-miR-628-5p
hsa-miR-296-3p
novel.6
hsa-miR-664a-5p
novel.18
novel.44
novel.46
hsa-miR-4677-3p
hsa-miR-491-5p
hsa-let-7a-3p
hsa-miR-23a-5p
hsa-miR-31-3p
hsa-miR-362-5p
hsa-miR-374b-3p
hsa-miR-374b-5p
hsa-miR-6747-3p
hsa-miR-628-3p
hsa-miR-421
hsa-miR-125b-2-3p
hsa-miR-486-3p
novel.3
novel.17
novel.14
novel.21
novel.37
novel.54
novel.67
hsa-let-7a-2-3p
novel.23
hsa-miR-3187-3p
hsa-miR-942-5p
hsa-miR-340-5p
hsa-miR-4467
novel.11
novel.77
hsa-miR-503-5p
hsa-miR-377-3p
novel.9
novel.26
novel.31
novel.63
novel.74
hsa-miR-376b-3p
hsa-miR-542-3p
hsa-miR-128-1-5p
hsa-miR-543
hsa-miR-455-3p
hsa-miR-296-5p
novel.15
novel.71
novel.84
hsa-miR-450a-1-3p
hsa-miR-4775
hsa-miR-664b-5p
hsa-miR-1270
hsa-miR-1271-5p
hsa-miR-130b-5p
hsa-miR-299-3p
hsa-miR-3913-5p
hsa-miR-4649-5p
hsa-miR-887-3p
hsa-let-7e-3p
hsa-miR-133a-3p
hsa-miR-215-5p
hsa-miR-3157-5p
hsa-miR-3177-3p
hsa-miR-4798-5p
hsa-miR-6793-5p
novel.4
novel.5
novel.24
novel.33
novel.35
novel.36
novel.40
novel.41
novel.43
novel.45
novel.47
novel.51
novel.69
novel.80
novel.81
novel.82
hsa-miR-1914-5p
hsa-miR-212-5p
hsa-miR-6786-3p
hsa-miR-6881-3p
novel.2
novel.27
novel.42
novel.64
novel.76
novel.79
hsa-miR-320d
hsa-miR-106b-5p
hsa-miR-324-3p
hsa-miR-335-3p
hsa-miR-9-3p
hsa-miR-2116-3p
hsa-miR-433-3p
hsa-miR-1908-5p
hsa-miR-324-5p
hsa-miR-665
hsa-miR-1179
hsa-miR-1305
hsa-miR-3130-3p
hsa-miR-3174
hsa-miR-374a-3p
hsa-miR-487b-5p
hsa-miR-505-5p
hsa-miR-570-3p
hsa-miR-6783-3p
hsa-miR-940
hsa-miR-4763-3p
hsa-miR-548j-5p
hsa-miR-183-5p
hsa-miR-3164
hsa-miR-410-5p
hsa-miR-4435
hsa-miR-598-3p
hsa-miR-6766-3p
hsa-miR-30b-3p
hsa-miR-3158-3p
hsa-miR-3192-5p
hsa-miR-769-3p
hsa-miR-1228-5p
hsa-miR-133b
hsa-miR-144-5p
hsa-miR-18a-5p
hsa-miR-19a-3p
hsa-miR-200b-5p
hsa-miR-216a-5p
hsa-miR-223-5p
hsa-miR-27b-5p
hsa-miR-34b-3p
hsa-miR-4521
hsa-miR-5008-5p
hsa-miR-548n
hsa-miR-7-1-3p
hsa-miR-377-5p
hsa-miR-500a-3p
hsa-miR-1276
hsa-miR-146b-3p
hsa-miR-193b-3p
hsa-miR-203b-3p
hsa-miR-330-3p
hsa-miR-345-3p
hsa-miR-3619-3p
hsa-miR-4423-3p
hsa-miR-4668-5p
hsa-miR-6757-5p
hsa-miR-6798-3p
hsa-miR-1248
hsa-miR-1343-3p
hsa-miR-3591-5p
hsa-miR-6866-5p
hsa-miR-1226-3p
hsa-miR-1246
hsa-miR-1301-3p
hsa-miR-152-5p
hsa-miR-181b-3p
hsa-miR-195-3p
hsa-miR-214-5p
hsa-miR-2277-5p
hsa-miR-29b-1-5p
hsa-miR-29c-5p
hsa-miR-3138
hsa-miR-3176
hsa-miR-454-5p
hsa-miR-625-5p
hsa-miR-7706
hsa-miR-3180-3p
hsa-miR-320b
hsa-miR-4488
hsa-miR-4746-5p
hsa-miR-4788
hsa-miR-7704
hsa-miR-142-5p
hsa-miR-1249-3p
hsa-miR-21-3p
hsa-miR-3129-5p
hsa-miR-331-3p
hsa-miR-490-3p
hsa-miR-6777-5p
hsa-miR-1255b-5p
hsa-miR-151a-5p
hsa-miR-326
hsa-miR-378a-5p
hsa-miR-4510
